# Supplementary material for: Integrating BSA-Seq and RNA-Seq to Identify Major QTLs and Candidate Genes Conferring Resistance to Fusarium Ear Rot in Maize
Source: Plants (Basel). 2026 Mar 23;15(6):985. doi: 10.3390/plants15060985 (PMC13030315; doi:10.3390/plants15060985)
Supplement: Supplementary file 1 [file plants-15-00985-s001.zip › Supplementary Table.xlsx]

## Sheet: Table S1
Supplementary Table S1 List of primer sequences
引物名称	引物序列
Primer name	Primer sequence 5' - 3'
qPCR-ZmUbi-F	TGGTTGTGGCTTCGTTGGTT
qPCR-ZmUbi-R	GCTGCAGAAGAGTTTTGGGTACA
qPCR-ZmNPR1-F	ACAAACTGCTGATGGTGATACG
qPCR-ZmNPR1-R	GCAACTTCACAAGCTCAACATC
qPCR-ZmEDS-F	CTGGGCGATGATGTTTTCTT
qPCR-ZmEDS-R	CTAGGAGTACCCGCAAGCTG
qPCR-ZmAOC-F	TCAACCAGATCGTCTTCCCC
qPCR-ZmAOC-R	GTTGGTGTAGTTGTCGAGGGA
qPCR-ZmAOS-F	CTCTTCCTCCGCTACGACAC
qPCR-ZmAOS-R	GGACACTCTGTCACGTCCAC
qPCR-Zm00001d053365-F	GGAAGGTGCTCAACAGAACA
qPCR-Zm00001d053365-R	GTTCACGCGCCAAATCATAA
qPCR-Zm00001d053366-F	GGCGGTGAATGAAGGAATGA
qPCR-Zm00001d053366-R	AGGCAAACAACTGACTCCAG
qPCR-Zm00001d053378-F	TTTGGTGGTTTTTCCACCCT
qPCR-Zm00001d053378-R	ACTAGAGTCAGCGTTGTTGG
qPCR-Zm00001d053393-F	CTACGACCAAGAATCATAAGCAG
qPCR-Zm00001d053393-R	GAGCAGGAGCTTGGTCCTTA
Zm00001d053365 pro-F	GCCGTTCTGCCATCTACGTG
Zm00001d053365 pro-R	ACACTAAGAAGCCCGTCACAG
Zm00001d053366 pro-F	AAGCCCACAAATCCCTACCA
Zm00001d053366 pro-R	TCATTCCTTCATTCACCGCCA
Zm00001d053378 pro-F	GGGCCTCTAGCTGAGTTGGT
Zm00001d053378 pro-R	AGCTGGCTAGAACCAGTTGC
Zm00001d053393 pro-F	CATACGCATTGCTTGCTGGAG
Zm00001d053393 pro-R	AGAGCAGGAGCTTGGTCCTTA
Zm00001d053365 CDS-F	TTGCGCTGGGGAATTGCATA
Zm00001d053365 CDS-R	ACCTGAGAACACTGTCGTCC
Zm00001d053366 CDS-F	TGCAGGTCTGCGAGGTAGTA
Zm00001d053366 CDS-R	TCAAGTGCTTGCCTAGCTGT
Zm00001d053378 CDS-F	GCCAGCTGGTACTTCCCATAA
Zm00001d053378 CDS-R	AGGGCAGGGGAGATACTTGA
Zm00001d053393 CDS-F	CTGCTGGATCATCCTCCTGTG
Zm00001d053393 CDS-R	TTGTACCCCGTCGTCTATGC
InDel-1-F	ACTCGACAAAGGACTTGACAT
InDel-1-R	CTGGTCGGTGGTGAGTAG
InDel-2-F	TGTTTCTCCCTATGCCCTCA
InDel-2-R	CTTCATAACATTGCCAAAAATTAGC

## Sheet: Table S2
Supplementary Table S2 Statistics of SNP Detection and Annotation Results
Category	3IBZ2	B1	B9	KW5G321	Number of SNPs
Exonic	366188	397775	395075	368925	556206
Exonic Stop gain	4892	6064	6017	5011	9026
Exonic Stop loss	864	1057	1062	919	1393
Exonic Synonymous	170453	179835	178735	171633	249139
Exonic Non-synonymous	189979	210819	209261	191362	296648
Exonic unknowns	0	0	0	0	0
Intronic	813821	957887	947315	840035	1356384
Splicing	2833	3365	3292	2973	4795
Upstream	479412	575794	569652	499940	819562
Downstream	440351	528131	522881	458616	751892
upstream/downstream	33068	39600	39337	34203	56145
Intergenic	14654597	21026887	20496311	15070864	31930194
3'UTR	148671	166617	166118	155962	229801
5'UTR	114158	123357	122780	115676	172581
5'UTR/3'UTR	29025	32839	32635	29138	45181
Others	38451	47459	46927	39003	70266
Total	17119915	23899000	23341608	17614686	35992006

## Sheet: Table S3
Supplementary Table S3 Statistics of InDel Detection and Annotation Results
Category	3IBZ2	B1	B9	KW5G321	Number of InDels
Exonic	40359	44132	43895	39548	61616
Exonic Stop gain	697	928	896	678	1425
Exonic Stop loss	101	107	106	93	146
Exonic Frameshift deletion	10495	12004	11888	10466	16855
Exonic Frameshift insertion	8448	9682	9614	8360	13801
Exonic Non-frameshift deletion	10825	11278	11249	10565	15268
Exonic Non-frameshift insertion	9793	10133	10142	9386	14121
Upstream	138345	164198	162900	142694	231682
Intronic	188988	217335	216034	195934	304037
Splicing	1324	1431	1444	1301	2005
Downstream	117065	142087	140783	122278	200914
Upstream/Downstream	11527	13829	13639	11932	19458
Intergenic	1193658	1710122	1670820	1243479	2547330
3'UTR	48865	55406	55125	51659	76339
5'UTR	40408	43099	42895	40685	59740
5'UTR/3'UTR	6383	7282	7234	6491	10112
Others	7084	8370	8340	7313	12139
Total	1793348	2406586	2362404	1862674	3524617

## Sheet: Table S4
Supplementary Table S4a. DEGs within the interval and expression level at 36hpi
Chromosome	Gene_id	readcount_3IBZ2_36h	readcount_KW5G321_36h	log2FoldChange	pval	padj
4	Zm00001d053365	250.314	47.5664	2.4098	2.9686e-12	9.1691e-11
	Zm00001d053366	92.7584	27.3029	1.7291	0.0029458	0.013698
	Zm00001d053378	524.222	1107.39	-1.0779	0.010575	0.03865
	Zm00001d053393	18.3448	113.188	-2.6219	0.00048701	0.0030211
Supplementary Table S4b. DEGs within the interval and expression level at 72hpi
	Gene_id	readcount_3IBZ2_72h	readcount_KW5G321_72h	log2FoldChange	pval	padj
4	Zm00001d053365	285.679	63.8852	2.1638	4.2805e-05	0.00023877
	Zm00001d053393	26.4198	89.0362	-1.7503	0.00099449	0.0040076
